# Supplementary material for: IL-20 Activates ERK1/2 and Suppresses Splicing of X-Box Protein-1 in Intestinal Epithelial Cells but Does Not Improve Pathology in Acute or Chronic Models of Colitis
Source: Int J Mol Sci. 2022 Dec 22;24(1):174. doi: 10.3390/ijms24010174 (PMC9820550; doi:10.3390/ijms24010174)
Supplement: Supplementary file 1 [file ijms-24-00174-s001.zip]

Archive with 1 entries (1 files):
- ijms-2057047-supplementary.pdf
